# Supplementary material for: Evaluation and comparison of antibiotic susceptibility profiles of Streptomyces spp. from clinical specimens revealed common and region-dependent resistance patterns
Source: Sci Rep. 2022 Jun 7;12:9353. doi: 10.1038/s41598-022-13094-4 (PMC9174267; doi:10.1038/s41598-022-13094-4)
Supplement: Supplementary file 12 — Supplementary Information 12. [file 41598_2022_13094_MOESM12_ESM.xlsx]

## Sheet: S1
	Supplementary table S1. Detailed overview of results. The accesion numbers of studied strains in Genbank, taxonomy assignment based on 16S rRNA gene similarity, the accession numbers of the type strains, the origin of the strains and related diagnosis. Average values of ZDs (mm) and MIC values (mg/L).
	Sample ID	Accesion no. in Genbank	16SrRNA sequence similarity with			AKN		AMX	AMC	AMP		AMS	CZN	CRO	CIP		CLR	DOX	ERY		GMN		CHL		MNO	OFX	PEN		RIF	SMN	TET		SXT 24 h	SXT 48 h	SXT	VAN		LIZ	Origin	Diagnosis
			The closest type strain in Genbank	Accesion no. of type strains	Sequence similarity (%)	ZD	MIC	ZD	ZD	ZD	MIC	MIC	ZD	ZD	ZD	MIC	ZD	ZD	ZD	MIC	ZD	MIC	ZD	MIC	ZD	ZD	ZD	MIC	ZD	ZD	ZD	MIC	ZD	ZD	MIC	ZD	MIC	MIC
	OS1529*	MZ393580	S. carpaticus NRRL B-16359	NR_043814	99.19	54	<0.5	35	25	27	8	4/2	6.5	37.5	45	0.5	18	40.5	13	>8	39	<0.25	11	>32	47	31	6.5	>8	19	6.5	35.5	2	-	30	0.06/1.19	37.5	0.5	2	Decontaminate sputum	Pneumonia
	OS8001*	MZ393608	S. carpaticus NRRL B-16359	NR_043814	99.5	50	-	30.5	23	24	-	-	6.5	30.5	43.5	-	16	39	14.5	-	37.5	-	11	-	45	33	6.5	-	6.5	7.5	36.5	-	-	35	-	35	-	-	Decontaminate sputum	Asthma
	OS1126A*	MZ393647	S. ginkgonis KM-1-2	MW547111	100	52	-	36	30	30	-	-	6.5	30.5	48	-	19.5	40	15	-	39	-	12	-	46	34	6.5	-	6.5	8.5	40	-	-	43	-	37	-	-	Decontaminate sputum	Not defined respiratory disease
	OS2660*	MZ393583	S. carpaticus NRRL B-16359	NR_043814	99.65	51	-	35	30	30	-	-	8	31	48	-	17	45	18.5	-	40	-	13.5	-	44.5	34.5	8	-	24	9	41.5	-	-	40	-	36.5	-	-	Decontaminate sputum	Sarcoidosis
	OS2055	MZ393581	S. carpaticus NRRL B-16359	NR_043814	99.65	51	<0.5	34.5	29	30	4	2/1	18.5	32.5	44.5	0.5	22.5	37	18.5	>8	42.5	<0.25	14	>32	44	30.5	14	>8	20	6.5	35	1	32	27	0.25/4.75	34.5	0.5	2	Decontaminate sputum	Bacterial pneumonia
	OS967	MZ393578	S. xiamenensis 318	CP009922	99.65	49	<0.5	40	24.5	37.5	0.5	<1/0.5	9.5	28.5	34.5	1	20	36.5	18	>8	41	<0.25	13.5	32	40	24.5	18.5	1	28	17	39	1	33	34	0.12/2.38	34	0.5	1	Decontaminate sputum	Asthma
	OS1127	MZ393648	S. albus NRRL B-1811	NR_118467	99.79	45	<0.5	6.5	6.5	6.5	128	128/64	6.5	6.5	33	1	23.5	16	14	>8	40	<0.25	14.5	>32	28	13.5	6.5	>8	21	30	13.5	>32	37	38	0.06/1.19	35	1	2	Decontaminate sputum	Not defined respiratory disease
	OS282	MZ393660	S. albus NRRL B-1811	NR_118467	99.86	42	<0.5	6.5	6.5	6.5	128	128/64	6.5	7.5	25	2	25	14.5	14.5	>8	42.5	<0.25	12	>32	24.5	20	6.5	>8	6.5	27.5	14.5	16	37	37	0.12/2.38	30	1	2	Decontaminate sputum	Pneumonia
	OS1126B*	MZ393579	S. albus NRRL B-1811	NR_118467	99.79	40	-	6.5	6.5	6.5	-	-	6.5	14.5	26.5	-	15.5	6.5	8	-	44.5	-	9.5	-	14	6.5	6.5	-	6.5	30	6.5	-	-	26	-	32	-	-	Decontaminate sputum	Not defined respiratory disease
	OS6672	MZ393599	S. hydrogenans NBRC 13475, S. resistomycificus ISP 513S, S. griseochromogenes ISP 5499, S. albidoflavus group type strains (S. sampsonii NBRC 13083, S. coelicolor NBRC 12854, S. limosus NBRC 12790, S. felleus NBRC 12766	AB184868, NR_042100, NR_042102 (NR_112362, NR_112305, NR_112279, NR_112266)	99.93	31.5	<0.5	18.5	24.5	13	32	16/8	14	12.5	25	2	30.5	35	16	8	34.5	<0.25	29	8	37	19.5	6.5	>8	36	20	35	2	6.5	6.5	>4/76	27.5	0.5	2	Decontaminate sputum	Lung neoplasms
	OS32	MZ393656	S. hydrogenans NBRC 13475, S. resistomycificus ISP 513S, S. albidoflavus group type strains (S. sampsonii NBRC 13083, S. coelicolor NBRC 12854, S. limosus NBRC 12790, S. felleus NBRC 12766	AB184868, NR_042100 (NR_112362, NR_112305, NR_112279, NR_112266)	100	32.5	<0.5	27.5	25	11.5	32	16/8	16.5	18.5	28	1	32.5	41	17.5	8	36.5	<0.25	30	8	42.5	22.5	12	>8	28	18	37.5	1	6.5	6.5	>4/76	30	1	2	Decontaminate sputum	Other defined respiratory disease
	OS5590	MZ393591	S. griseochromogenes ISP 5499, S. coelicolor NBRC 12854 (S. limosus NBRC 12790, S. felleus NBRC 12766, S. sampsonii NBRC 13083, S. hydrogenans NBRC 13475)	NR_042102, NR_112305 (NR_112279, NR_112266, NR_112362, AB184868)	100 (99.93)	34.5	-	20.5	23	14.5	-	-	13.5	15	26.5	-	26.5	37.5	18.5	-	31.5	-	31.5	-	42.5	25	6.5	-	36	21.5	35.5	-	30	6.5	-	24.5	-	-	Decontaminate sputum	Acute bronchitis
	OS7560	MZ393606	S. hydrogenans NBRC 13475, S. albidoflavus group type strains (S. sampsonii NBRC 13083, S. coelicolor NBRC 12854, S. limosus NBRC 12790, S. felleus NBRC 12766)	AB184868 (NR_112362, NR_112305, NR_112279, NR_112266)	100	33.5	-	21.5	25.5	15.5	-	-	16.5	15.5	29	-	29.5	40.5	18.5	-	35.5	-	33	-	42	22.5	6.5	-	32	19.5	33	-	6.5	6.5	-	28.5	-	-	Decontaminate sputum	Not defined respiratory disease
	PR198	MZ393617	S. hydrogenans NBRC 13475, S. resistomycificus ISP 513S, S. griseochromogenes ISP 5499, S. albidoflavus group type strains (S. sampsonii NBRC 13083, S. coelicolor NBRC 12854, S. limosus NBRC 12790, S. felleus NBRC 12766)	AB184868, NR_042100, NR_042102 (NR_112362, NR_112305, NR_112279, NR_112266)	100	32.5	1	15.5	24.5	12.5	32	16/8	12.5	13.5	31	2	34.5	40.5	12.5	8	35.5	<0.25	28	8	42.5	24.5	6.5	>8	27.5	20.5	39.5	1	23	6.5	4/76	29.5	0.5	2	Decontaminate sputum	Pneumonia
	OS17	MZ393649	S. hydrogenans NBRC 13475, S. resistomycificus ISP 513S, S. griseochromogenes ISP 5499, S. albidoflavus group type strains (S. sampsonii NBRC 13083, S. coelicolor NBRC 12854, S. limosus NBRC 12790, S. felleus NBRC 12766)	AB184868, NR_042100, NR_042102 (NR_112362, NR_112305, NR_112279, NR_112266)	100	36.5	<0.5	20	25	15.5	32	16/8	15.5	13.5	30	1	28.5	39.5	18	8	32.5	<0.25	29	8	39	22	7.5	>8	26	20	37.5	1	28	6.5	>4/76	29	1	2	Decontaminate sputum	Vascular brain disease
	OS20	MZ393652	S. hydrogenans NBRC 13475, S. resistomycificus ISP 513S, S. griseochromogenes ISP 5499, S. albidoflavus group type strains (S. sampsonii NBRC 13083, S. coelicolor NBRC 12854, S. limosus NBRC 12790, S. felleus NBRC 12766	AB184868, NR_042100, NR_042102 (NR_112362, NR_112305, NR_112279, NR_112266)	100	32	<0.5	20.5	22.5	15.5	32	8/4	13.5	14.5	28.5	1	31	38.5	16.5	8	33.5	<0.25	27.5	8	43.5	21.5	6.5	>8	38	18.5	36	1	27	6.5	4/76	27.5	0.5	2	Decontaminate sputum	Gallstone, S. aureus MRSA, C. albicans
	OS6629	MZ393597	S. hydrogenans NBRC 13475, S. resistomycificus ISP 513S, S. griseochromogenes ISP 5499, S. albidoflavus group type strains (S. sampsonii NBRC 13083, S. coelicolor NBRC 12854, S. limosus NBRC 12790, S. felleus NBRC 12766)	AB184868, NR_042100, NR_042102 (NR_112362, NR_112305, NR_112279, NR_112266)	100	33	-	18.5	22	12	-	-	13	16	29.5	-	36.5	43	20.5	-	35	-	31	-	46	24.5	6.5	-	32	19	39	-	6.5	6.5	-	30	-	-	Decontaminate sputum	Myocardial infarction
	OS8560	MZ393612	S. hydrogenans NBRC 13475, S. resistomycificus ISP 513S, S. griseochromogenes ISP 5499, S. albidoflavus group type strains (S. sampsonii NBRC 13083, S. coelicolor NBRC 12854, S. limosus NBRC 12790, S. felleus NBRC 12766)	AB184868, NR_042100, NR_042102 (NR_112362, NR_112305, NR_112279, NR_112266)	100	33.5	-	22.5	24.5	15.5	-	-	15.5	15.5	28.5	-	32.5	39	17.5	-	35.5	-	30	-	45.5	22.5	6.5	-	30	21.5	36.5	-	23	6.5	-	29.5	-	-	Decontaminate sputum	Not defined respiratory disease
	OS23	MZ393655	S. albidoflavus group type strains (S. sampsonii ATCC 25495, S. champavatii NRRL B-5682)	NR_025870, NR_115669	99.93	36	-	21	24.5	16.5	-	-	15	15.5	27.5	-	35.5	40.5	20.5	-	36.5	-	33	-	40	25.5	6.5	-	27.5	20	36.5	-	35	6.5	-	28.5	-	-	Decontaminate sputum	Chronic obstructive pulmonary disease
	OS3864	MZ393587	S. hydrogenans NBRC 13475, S. resistomycificus ISP 513S, S. griseochromogenes ISP 5499, S. albidoflavus group type strains (S. sampsonii NBRC 13083, S. coelicolor NBRC 12854, S. limosus NBRC 12790, S. felleus NBRC 12766)	AB184868, NR_042100, NR_042102 (NR_112362, NR_112305, NR_112279, NR_112266)	99.79	32.5	-	20.5	23.5	15	-	-	14	16	29.5	-	31.5	42.5	21.5	-	35.5	-	30	-	45.5	25	6.5	-	35	20	39	-	26	6.5	-	28	-	-	Decontaminate sputum	Tuberculosis
	OS2864	MZ393584	S. hydrogenans NBRC 13475, S. resistomycificus ISP 513S, S. griseochromogenes ISP 5499, S. albidoflavus group type strains (S. sampsonii NBRC 13083, S. coelicolor NBRC 12854, S. limosus NBRC 12790, S. felleus NBRC 12766)	AB184868, NR_042100, NR_042102 (NR_112362, NR_112305, NR_112279, NR_112266)	100	30.5	-	20.5	21.5	16.5	-	-	11.5	13	29	-	31	39.5	19	-	35.5	-	30.5	-	44	21.5	6.5	-	32	17.5	39	-	22	6.5	-	28.5	-	-	Decontaminate sputum	Enlargement of the lymph nodes
	OS4303	MZ393589	S. coelicolor DSM 40233	NR_119342	100	33	<0.5	22	25.5	16	32	16/8	17.5	17.5	30.5	1	31	42.5	20	8	35.5	<0.25	28.5	8	46.5	25.5	12.5	>8	27	19.5	39	1	22	6.5	>4/76	29	0.5	2	Decontaminate sputum	Stuffines
	OS33	MZ393657	S. resistomycificus ISP 513S, S. griseochromogenes ISP 5499, S. albidoflavus group type strains (S. sampsonii NBRC 13083, S. coelicolor NBRC 12854, S. limosus NBRC 12790, S. felleus NBRC 12766)	NR_042100, NR_042102 (NR_112362, NR_112305, NR_112279, NR_112266)	100	37.5	-	24	25.5	16	-	-	16.5	20	26.5	-	30.5	39.5	19	-	37	-	27.5	-	40	24.5	12.5	-	30	17.5	40.5	-	22	6.5	-	28.5	-	-	Decontaminate sputum	Not defined respiratory disease
	OS6152	MZ393593	S. hydrogenans NBRC 13475, S. resistomycificus ISP 513S, S. griseochromogenes ISP 5499, S. albidoflavus group type strains (S. sampsonii NBRC 13083, S. coelicolor NBRC 12854, S. limosus NBRC 12790, S. felleus NBRC 12766)	AB184868, NR_042100, NR_042102 (NR_112362, NR_112305, NR_112279, NR_112266)	100	37	-	22.5	25	16.5	-	-	15.5	15.5	29.5	-	29.5	40.5	18.5	-	35.5	-	29.5	-	41	23.5	6.5	-	27	20.5	38.5	-	6.5	6.5	-	27	-	-	Decontaminate sputum	Suspected tuberculosis
	OS3863	MZ393586	S. albidoflavus group type strains (S. sampsonii ATCC 25495, S. champavatii NRRL B-5682)	NR_025870, NR_115669	100	35.5	-	22	26	17	-	-	16	19	28.5	-	29	38.5	17.5	-	36.5	-	33.5	-	40	26	6.5	-	33	17.5	38.5	-	20	6.5	-	26.5	-	-	Decontaminate sputum	Chronic obstructive pulmonary disease
	TR1349	MZ393644	S. resistomycificus ISP 513S, S. griseochromogenes ISP 5499, S. albidoflavus group type strains (S. sampsonii NBRC 13083, S. coelicolor NBRC 12854, S. limosus NBRC 12790, S. felleus NBRC 12766)	NR_042100, NR_042102 (NR_112362, NR_112305, NR_112279, NR_112266)	99.93	40	-	20.5	25.5	15	-	-	14	15.5	31	-	34.5	39.5	18.5	-	34.5	-	31	-	44	25.5	6.5	-	36	18.5	39.5	-	6.5	6.5	-	28.5	-	-	Decontaminate sputum	Lung neoplasms, Bronchopneumonia
	OS2243	MZ393582	S. albidoflavus group type strains (S. sampsonii ATCC 25495, S. champavatii NRRL B-5682)	NR_025870, NR_115669	100	35	-	23.5	26	18.5	-	-	10.5	18.5	30	-	33.5	37	18.5	-	36.5	-	32	-	42	22	6.5	-	31	17.5	39	-	6.5	6.5	-	32	-	-	Decontaminate sputum	Pneumoconiosis
	OS3889	MZ393588	S. resistomycificus ISP 513S, S. griseochromogenes ISP 5499, S. albidoflavus group type strains (S. sampsonii NBRC 13083, S. coelicolor NBRC 12854, S. limosus NBRC 12790, S. felleus NBRC 12766)	NR_042100, NR_042102 (NR_112362, NR_112305, NR_112279, NR_112266)	99.93	38	-	22.5	25.5	16.5	-	-	15.5	15.5	30.5	-	32.5	39	15	-	38	-	34.5	-	45	23.5	6.5	-	35.5	19	39	-	6.5	6.5	-	31	-	-	Decontaminate sputum	Not defined
	OS10141	MZ393615	S. albidoflavus group type strains (S. sampsonii ATCC 25495, S. champavatii NRRL B-5682)	NR_025870, NR_115669	100	35	-	21	23.5	16.5	-	-	13.5	16	26.5	-	27	34.5	13	-	36	-	26	-	41	21.5	6.5	-	26	20	35.5	-	6.5	6.5	-	25.5	-	-	Decontaminate sputum	Bronchopneumonia
	OS21	MZ393653	S. hydrogenans NBRC 13475, S. resistomycificus ISP 513S, S. griseochromogenes ISP 5499, S. albidoflavus group type strains (S. sampsonii NBRC 13083, S. coelicolor NBRC 12854, S. limosus NBRC 12790, S. felleus NBRC 12766)	AB184868, NR_042100, NR_042102 (NR_112362, NR_112305, NR_112279, NR_112266)	100	41	1	21.5	25.5	16	32	16/8	16	16.5	26.5	2	31	37	16	>8	36	<0.25	28.5	8	44	21.5	12.5	>8	33	17.5	38	0.5	6.5	6.5	>4/76	28.5	1	2	Decontaminate sputum	Not defined respiratory disease
	OS6783	MZ393602	S. hydrogenans NBRC 13475, S. resistomycificus ISP 513S, S. griseochromogenes ISP 5499, S. albidoflavus group type strains (S. sampsonii NBRC 13083, S. coelicolor NBRC 12854, S. limosus NBRC 12790, S. felleus NBRC 12766)	AB184868, NR_042100, NR_042102 (NR_112362, NR_112305, NR_112279, NR_112266)	100	38	-	22.5	25	18	-	-	16.5	15	29	-	29	38.5	18	-	37.5	-	30.5	-	38	20.5	12.5	-	40	18	36.5	-	6.5	6.5	-	28.5	-	-	Decontaminate sputum	Tuberculosis
	OS8917	MZ393614	S. resistomycificus ISP 513S, S. griseochromogenes ISP 5499, S. albidoflavus group type strains (S. sampsonii NBRC 13083, S. coelicolor NBRC 12854, S. limosus NBRC 12790, S. felleus NBRC 12766)	NR_042100, NR_042102 (NR_112362, NR_112305, NR_112279, NR_112266)	99.93	35	-	20	23.5	12.5	-	-	14	12.5	25	-	32.5	38.5	20.5	-	33.5	-	28.5	-	39.5	20	7.5	-	34	14.5	36	-	22	6.5	-	29.5	-	-	Decontaminate sputum	Chronic obstructive pulmonary disease
	OS7748	MZ393607	S. albidoflavus group type strains (S. sampsonii ATCC 25495, S. champavatii NRRL B-5682)	NR_025870, NR_115669	99.79	38	-	22.5	25.5	16.5	-	-	13.5	14.5	26.5	-	29	36	13.5	-	33.5	-	29.5	-	43	22.5	10.5	-	25	18.5	33.5	-	6.5	6.5	-	28.5	-	-	Decontaminate sputum	Chronic obstructive pulmonary disease
	OS6829	MZ393603	S. hydrogenans NBRC 13475, S. resistomycificus ISP 513S, S. griseochromogenes ISP 5499, S. albidoflavus group type strains (S. sampsonii NBRC 13083, S. coelicolor NBRC 12854, S. limosus NBRC 12790, S. felleus NBRC 12766)	AB184868, NR_042100, NR_042102 (NR_112362, NR_112305, NR_112279, NR_112266)	100	38	-	23.5	27.5	13	-	-	16.5	16.5	30	-	31.5	41	17.5	-	36.5	-	30.5	-	41	23	8	-	31	20.5	38	-	6.5	6.5	-	28	-	-	Decontaminate sputum	Not specified fever
	OS18	MZ393650	S. hydrogenans NBRC 13475, S. albidoflavus group type strains (S. sampsonii NBRC 13083, S. coelicolor NBRC 12854, S. limosus NBRC 12790, S. felleus NBRC 12766)	AB184868 (NR_112362, NR_112305, NR_112279, NR_112266)	100	38	-	23	26	15.5	-	-	8.5	13.5	27	-	29.5	35.5	14.5	-	43.5	-	32	-	41.5	19.5	8	-	25	20	27.5	-	6.5	6.5	-	24	-	-	Decontaminate sputum	Chronic obstructive pulmonary disease
	OS6618	MZ393596	S. hydrogenans NBRC 13475, S. resistomycificus ISP 513S, S. griseochromogenes ISP 5499, S. albidoflavus group type strains (S. sampsonii NBRC 13083, S. coelicolor NBRC 12854, S. limosus NBRC 12790, S. felleus NBRC 12766)	AB184868, NR_042100, NR_042102 (NR_112362, NR_112305, NR_112279, NR_112266)	100	40	-	21.5	24.5	15.5	-	-	16	14	26	-	27.5	39	14.5	-	35	-	30	-	46	22.5	10	-	33	20	36.5	-	25	6.5	-	28.5	-	-	Decontaminate sputum	Acute bronchitis, Mycobacterium xenopii
	OS6643	MZ393598	S. hydrogenans NBRC 13475, S. resistomycificus ISP 513S, S. griseochromogenes ISP 5499, S. albidoflavus group type strains (S. sampsonii NBRC 13083, S. coelicolor NBRC 12854, S. limosus NBRC 12790, S. felleus NBRC 12766)	AB184868, NR_042100, NR_042102 (NR_112362, NR_112305, NR_112279, NR_112266)	99.93	36.5	-	20.5	27.5	14.5	-	-	13.5	18	27.5	-	35.5	40	16.5	-	38.5	-	29.5	-	38.5	23	10	-	32	20	40	-	23	6.5	-	31.5	-	-	Decontaminate sputum	Chronic obstructive pulmonary disease
	OS7188	MZ393604	S. hydrogenans NBRC 13475, S. resistomycificus ISP 513S, S. griseochromogenes ISP 5499, S. albidoflavus group type strains (S. sampsonii NBRC 13083, S. coelicolor NBRC 12854, S. limosus NBRC 12790, S. felleus NBRC 12766)	AB184868, NR_042100, NR_042102 (NR_112362, NR_112305, NR_112279, NR_112266)	100	45.5	-	23.5	25	17	-	-	15.5	15.5	29	-	27	40.5	14.5	-	36	-	30.5	-	44	21.5	13.5	-	39	20	39	-	6.5	6.5	-	29	-	-	Not defined	Not defined
	OS6764	MZ393601	S. hydrogenans NBRC 13475, S. resistomycificus ISP 513S, S. griseochromogenes ISP 5499, S. albidoflavus group type strains (S. sampsonii NBRC 13083, S. coelicolor NBRC 12854, S. limosus NBRC 12790, S. felleus NBRC 12766)	AB184868, NR_042100, NR_042102 (NR_112362, NR_112305, NR_112279, NR_112266)	99.93	42.5	<0.5	25	25.5	20.5	16	8/4	20	14.5	30.5	1	34	37.5	22	8	42.5	<0.25	30	16	42.5	21.5	17	8	36	22.5	37.5	1	30	6.5	>4/76	30	1	2	Decontaminate sputum	Suspected tuberculosis
	TR1048	MZ393626	S. resistomycificus ISP 513S, S. griseochromogenes ISP 5499, S. albidoflavus group type strains (S. sampsonii NBRC 13083, S. coelicolor NBRC 12854, S. limosus NBRC 12790, S. felleus NBRC 12766)	NR_042100, NR_042102 (NR_112362, NR_112305, NR_112279, NR_112266)	99.93	40	-	20.5	25	14.5	-	-	16	15	30.5	-	31	39	17	-	35.5	-	29.5	-	41	25.5	6.5	-	37	21	37.5	-	26	6.5	-	28	-	-	Decontaminate sputum	Not defined
	TR1008	MZ393621	S. hydrogenans NBRC 13475, S. resistomycificus ISP 513S, S. griseochromogenes ISP 5499, S. albidoflavus group type strains (S. sampsonii NBRC 13083, S. coelicolor NBRC 12854, S. limosus NBRC 12790, S. felleus NBRC 12766)	AB184868, NR_042100, NR_042102 (NR_112362, NR_112305, NR_112279, NR_112266)	99.93	41	-	23.5	27.5	17.5	-	-	16	18	29.5	-	34	41	16.5	-	37.5	-	30.5	-	43	24	9.5	-	42	22	37	-	6.5	6.5	-	29.5	-	-	Decontaminate sputum	Not defined
	TR1134	MZ393632	S. albidoflavus group type strains (S. sampsonii ATCC 25495, S. champavatii NRRL B-5682)	NR_025870, NR_115669	100	40	-	24	26.5	18.5	-	-	14.5	15.5	33.5	-	31.5	40	19.5	-	38	-	30	-	43	28.5	9.5	-	41	18.5	38	-	29	6.5	-	32	-	-	Not defined	Not defined
	TR1247	MZ393637	S. resistomycificus ISP 513S, S. griseochromogenes ISP 5499, S. albidoflavus group type strains (S. sampsonii NBRC 13083, S. coelicolor NBRC 12854, S. limosus NBRC 12790, S. felleus NBRC 12766)	NR_042100, NR_042102 (NR_112362, NR_112305, NR_112279, NR_112266)	99.93	38.5	<0.5	19.5	24	19	16	8/4	13.5	16	30	1	25.5	35.5	22.5	4	34.5	<0.25	30	8	45	22.5	9.5	8	26	18.5	33.5	1	24	6.5	4/76	26.5	0.5	2	Decontaminate sputum	Diabetes mellitus type 2, chronic bronchits, bronchopneumonia
	TR1060	MZ393629	S. hydrogenans NBRC 13475, S. resistomycificus ISP 513S, S. griseochromogenes ISP 5499, S. albidoflavus group type strains (S. sampsonii NBRC 13083, S. coelicolor NBRC 12854, S. limosus NBRC 12790, S. felleus NBRC 12766)	AB184868, NR_042100, NR_042102 (NR_112362, NR_112305, NR_112279, NR_112266)	100	41	-	20.5	24	11.5	-	-	14.5	15.5	28.5	-	29.5	38	16.5	-	36	-	28.5	-	45	24.5	6.5	-	29.5	20	37.5	-	22	6.5	-	26.5	-	-	Not defined	Not defined
	TR1011	MZ393622	S. hydrogenans NBRC 13475, S. resistomycificus ISP 513S, S. griseochromogenes ISP 5499, S. albidoflavus group type strains (S. sampsonii NBRC 13083, S. coelicolor NBRC 12854, S. limosus NBRC 12790, S. felleus NBRC 12766)	AB184868, NR_042100, NR_042102 (NR_112362, NR_112305, NR_112279, NR_112266)	100	39.5	-	20.5	24.5	19	-	-	15.5	16.5	30	-	29.5	40.5	15.5	-	36.5	-	31.5	-	43.5	25	8	-	36	18.5	40	-	6.5	6.5	-	27.5	-	-	Decontaminate sputum	Laryngeal paralysis, Pneumoconiosis
	TR979	MZ393620	S. hydrogenans NBRC 13475, S. resistomycificus ISP 513S, S. griseochromogenes ISP 5499, S. albidoflavus group type strains (S. sampsonii NBRC 13083, S. coelicolor NBRC 12854, S. limosus NBRC 12790, S. felleus NBRC 12766)	AB184868, NR_042100, NR_042102 (NR_112362, NR_112305, NR_112279, NR_112266)	99.93	43.5	-	26.5	29	19.5	-	-	16.5	19	30.5	-	33	40	17	-	35.5	-	27.5	-	44.5	24.5	14.5	-	31	22	36	-	6.5	6.5	-	28	-	-	Decontaminate sputum	Not defined
	TR1250	MZ393638	S. hydrogenans NBRC 13475, S. resistomycificus ISP 513S, S. albidoflavus group type strains (S. sampsonii NBRC 13083, S. coelicolor NBRC 12854, S. limosus NBRC 12790, S. felleus NBRC 12766)	AB184868, NR_042100 (NR_112362, NR_112305, NR_112279, NR_112266)	99.93	37	-	22	26.5	15.5	-	-	15.5	15.5	32	-	32	41.5	16.5	-	38.5	-	28.5	-	44.5	25	7.5	-	28	20.5	40	-	30	6.5	-	30	-	-	Not defined	Not defined
	TR1135	MZ393633	S. hydrogenans NBRC 13475, S. resistomycificus ISP 513S, S. albidoflavus group type strains (S. sampsonii NBRC 13083, S. coelicolor NBRC 12854, S. limosus NBRC 12790, S. felleus NBRC 12766)	AB184868, NR_042100 (NR_112362, NR_112305, NR_112279, NR_112266)	100	44	-	21.5	26	19	-	-	16	15	29	-	31	36.5	13	-	39.5	-	33.5	-	44.5	24.5	7.5	-	29	22	38	-	28	6.5	-	31	-	-	Not defined	Not defined
	TR1041	MZ393623	S. albidoflavus group type strains (S. sampsonii ATCC 25495, S. champavatii NRRL B-5682)	NR_025870, NR_115669	99.86	37.5	-	21.5	26.5	15	-	-	16.5	15.5	30.5	-	31	40.5	19.5	-	39.5	-	31.5	-	42	25.5	7	-	33	22.5	39.5	-	30	6.5	-	30.5	-	-	Decontaminate sputum	Chronic obstructive pulmonary disease, acute respiratory failure
	TR1353	MZ393645	S. hydrogenans NBRC 13475, S. resistomycificus ISP 513S, S. albidoflavus group type strains (S. sampsonii NBRC 13083, S. coelicolor NBRC 12854, S. limosus NBRC 12790, S. felleus NBRC 12766)	AB184868, NR_042100 (NR_112362, NR_112305, NR_112279, NR_112266)	100	42	<0.5	23.5	28.5	18.5	16	4/2	17.5	17.5	30.5	1	32.5	39.5	26	2	41.5	<0.25	35.5	4	39	24	9.5	8	32.5	24	36	0.5	6.5	6.5	4/76	30	0.5	1	Decontaminate sputum	Pulmonary coin lesion, rhinitis, bronchopneumonia, tuberculosis
	TR1206	MZ393636	S. hydrogenans NBRC 13475, S. resistomycificus ISP 513S, S. griseochromogenes ISP 5499, S. albidoflavus group type strains (S. sampsonii NBRC 13083, S. coelicolor NBRC 12854, S. limosus NBRC 12790, S. felleus NBRC 12766)	AB184868, NR_042100, NR_042102 (NR_112362, NR_112305, NR_112279, NR_112266)	99.93	43.5	-	20.5	26.5	16.5	-	-	16.5	17	30	-	30	42	15	-	40	-	29	-	41.5	25	8	-	29	21	35.5	-	21	6.5	-	29.5	-	-	Decontaminate sputum	Laryngeal paralysis, pneumoconiosis
	OS5966	MZ393592	S. hydrogenans NBRC 13475, S. resistomycificus ISP 513S, S. griseochromogenes ISP 5499, S. albidoflavus group type strains (S. sampsonii NBRC 13083, S. coelicolor NBRC 12854, S. limosus NBRC 12790, S. felleus NBRC 12766, S. odorifer NBRC 13365 )	AB184868, NR_042100, NR_042102 (NR_112362, NR_112305, NR_112279, NR_112266, NR_112382)	99.93	34.5	-	21	26	15.5	-	-	15.5	18.5	30	-	31.5	40	16.5	-	38.5	-	28.5	-	41	22	8	-	25.5	21.5	38	-	6.5	6.5	-	28	-	-	Decontaminate sputum	Suspected tuberculosis
	OS8305	MZ393611	S. hydrogenans NBRC 13475, S. resistomycificus ISP 513S, S. griseochromogenes ISP 5499, S. albidoflavus group type strains (S. sampsonii NBRC 13083, S. coelicolor NBRC 12854, S. limosus NBRC 12790, S. felleus NBRC 12766)	AB184868, NR_042100, NR_042102 (NR_112362, NR_112305, NR_112279, NR_112266)	100	39	-	16.5	21	18	-	-	12	14.5	24.5	-	26.5	35	15	-	35	-	29	-	44	20	6.5	-	29	17.5	33	-	21	6.5	-	28.5	-	-	Decontaminate sputum	Heart failure, H. parainfluenazae
	OS542	MZ393659	S. albidoflavus group type strains (S. sampsonii ATCC 25495, S. champavatii NRRL B-5682)	NR_025870, NR_115669	100	42	-	20.5	23.5	16	-	-	12.5	17	23.5	-	32.5	37.5	15.5	-	37	-	30	-	44	24	6.5	-	30	15	35	-	26	6.5	-	30	-	-	Decontaminate sputum	Stuffines
	OS534	MZ393658	S. hydrogenans NBRC 13475, S. resistomycificus ISP 513S, S. griseochromogenes ISP 5499, S. albidoflavus group type strains (S. sampsonii NBRC 13083, S. coelicolor NBRC 12854, S. limosus NBRC 12790, S. felleus NBRC 12766)	AB184868, NR_042100, NR_042102 (NR_112362, NR_112305, NR_112279, NR_112266)	100	32	-	21.5	25.5	15.5	-	-	16	14	28	-	28.5	39	19	-	32.5	-	34.5	-	41.5	22	11	-	29.5	19.5	38	-	26	6.5	-	32.5	-	-	Decontaminate sputum	Chronic obstructive pulmonary disease, H. influenzae, C. kefyr
	TR1056	MZ393627	S. albidoflavus group type strains (S. sampsonii ATCC 25495, S. champavatii NRRL B-5682)	NR_025870, NR_115669	100	41	-	17.5	22.5	12.5	-	-	14	15.5	28.5	-	33.5	38.5	17.5	-	33	-	28.5	-	45	22.5	6.5	-	32	17	39.5	-	26	6.5	-	27	-	-	Decontaminate sputum	Not defined
	OS6215	MZ393595	S. hydrogenans NBRC 13475, S. resistomycificus ISP 513S, S. griseochromogenes ISP 5499, S. albidoflavus group type strains (S. sampsonii NBRC 13083, S. coelicolor NBRC 12854, S. limosus NBRC 12790, S. felleus NBRC 12766)	AB184868, NR_042100, NR_042102 (NR_112362, NR_112305, NR_112279, NR_112266)	99.93	37	-	20.5	25	14.5	-	-	14	15.5	28.5	-	27.5	38	17	-	36	-	30	-	41	25	6.5	-	29	20	38	-	6.5	6.5	-	28	-	-	Decontaminate sputum	Pneumoconiosis
	OS2886A	MZ393585	S. hydrogenans NBRC 13475, S. resistomycificus ISP 513S, S. griseochromogenes ISP 5499, S. albidoflavus group type strains (S. sampsonii NBRC 13083, S. coelicolor NBRC 12854, S. limosus NBRC 12790, S. felleus NBRC 12766)	AB184868, NR_042100, NR_042102 (NR_112362, NR_112305, NR_112279, NR_112266)	100	48.5	-	18.5	24.5	15.5	-	-	16.5	16	27.5	-	40	36.5	16.5	-	35.5	-	27.5	-	49	21.5	8	-	40	22.5	32	-	6.5	6.5	-	29	-	-	Decontaminate sputum	Chronic bronchits
	OS6180	MZ393594	S. hydrogenans NBRC 13475, S. resistomycificus ISP 513S, S. griseochromogenes ISP 5499, S. albidoflavus group type strains (S. sampsonii NBRC 13083, S. coelicolor NBRC 12854, S. limosus NBRC 12790, S. felleus NBRC 12766)	AB184868, NR_042100, NR_042102 (NR_112362, NR_112305, NR_112279, NR_112266)	99.93	38	-	20	24.5	15	-	-	13.5	16.5	28.5	-	28.5	38.5	17	-	35	-	27.5	-	39.5	21.5	7.5	-	34	20	36	-	6.5	6.5	-	26.5	-	-	Decontaminate sputum	Chronic obstructive pulmonary disease
	OS8619	MZ393613	S. hydrogenans NBRC 13475, S. resistomycificus ISP 513S, S. griseochromogenes ISP 5499, S. albidoflavus group type strains (S. sampsonii NBRC 13083, S. coelicolor NBRC 12854, S. limosus NBRC 12790, S. felleus NBRC 12766)	AB184868, NR_042100, NR_042102 (NR_112362, NR_112305, NR_112279, NR_112266)	100	46.5	<0.5	21	24.5	17	32	16/8	16	14	30.5	1	30	39.5	21	8	38.5	<0.25	31.5	8	50	21.5	7.5	>8	38	22.5	39	1	30	6.5	>4/76	29.5	0.5	2	Decontaminate sputum	Chronic obstructive pulmonary disease
	TR950	MZ393618	S. hydrogenans NBRC 13475, S. resistomycificus ISP 513S, S. griseochromogenes ISP 5499, S. albidoflavus group type strains (S. sampsonii NBRC 13083, S. coelicolor NBRC 12854, S. limosus NBRC 12790, S. felleus NBRC 12766)	AB184868, NR_042100, NR_042102 (NR_112362, NR_112305, NR_112279, NR_112266)	100	42.5	-	22	27.5	17	-	-	15.5	16.5	31.5	-	33.5	41	20.5	-	37	-	30	-	46.5	24.5	7.5	-	31	23.5	38	-	29	6.5	-	30	-	-	Decontaminate sputum	Stroke
	OS587	MZ393577	S. xylanilyticus SR2-123	LC128341	98.88	47.5	-	18	21	13	-	-	13.5	15	28	-	32	32	16	-	36	-	30	-	42.5	25	6.5	-	38	17.5	33.5	-	28	6.5	-	28	-	-	Decontaminate sputum	Pneumonia, M. smegmatis, C. glabrata
	TR1059	MZ393628	S. albidoflavus group type strains (S. sampsonii ATCC 25495, S. champavatii NRRL B-5682)	NR_025870, NR_115669	99.5	40	-	19.5	22.5	13.5	-	-	13	15.5	26	-	29	34	12	-	35	-	25	-	39	22.5	9	-	29	19	32.5	-	21	6.5	-	25	-	-	Decontaminate sputum	Bronchopneumonia
	OS8079B	MZ393610	S. hydrogenans NBRC 13475, S. resistomycificus ISP 513S, S. griseochromogenes ISP 5499, S. albidoflavus group type strains (S. sampsonii NBRC 13083, S. coelicolor NBRC 12854, S. limosus NBRC 12790, S. felleus NBRC 12766)	AB184868, NR_042100, NR_042102 (NR_112362, NR_112305, NR_112279, NR_112266)	99.84	41	-	22.5	27.5	17	-	-	16	17.5	30.5	-	30	40	17.5	-	38.5	-	30.5	-	41	27.5	9	-	33	25.5	38.5	-	6.5	6.5	-	29.5	-	-	Decontaminate sputum	Suspected tuberculosis
	TR1301	MZ393640	S. albidoflavus group type strains (S. sampsonii ATCC 25495, S. champavatii NRRL B-5682)	NR_025870, NR_115669	99.72	36.5	-	20	25.5	15	-	-	13.5	15	27.5	-	28	37.5	15.5	-	36.5	-	31	-	42	26	10.5	-	35	23.5	37.5	-	25	6.5	-	27.5	-	-	Uterus after cesarion section	Not defined
	OS22	MZ393654	S. albidoflavus group type strains (S. sampsonii ATCC 25495, S. champavatii NRRL B-5682)	NR_025870, NR_115669	99.65	43.5	-	21	24.5	17	-	-	13.5	11.5	28	-	25.5	37	17.5	-	32	-	31	-	43	22.5	6.5	-	35	26.5	36.5	-	30	6.5	-	28.5	-	-	Decontaminate sputum	Non tuberculosis mycobacterial infection, M. xenopi
	OS8079A	MZ393609	S. albidoflavus group type strains (S. sampsonii ATCC 25495, S. champavatii NRRL B-5682)	NR_025870, NR_115669	99.65	35.5	-	23.5	28.5	19	-	-	16.5	16.5	28	-	26.5	35.5	18.5	-	38	-	29	-	41	25	14.5	-	36	23.5	36.5	-	26	6.5	-	29.5	-	-	Decontaminate sputum	Suspected tuberculosis
	OS19	MZ393651	S. albidoflavus group type strains (S. sampsonii ATCC 25495, S. champavatii NRRL B-5682)	NR_025870, NR_115669	99.72	46	<0.5	21	23	17	32	16/8	17.5	16	29.5	1	27.5	35.5	22	4	37	<0.25	29.5	8	46	22.5	7.5	>8	29	25	36.5	1	32	6.5	4/76	26.5	0.5	4	Decontaminate sputum	Hemoptysis
	TR1117	MZ393630	S. albidoflavus group type strains (S. sampsonii ATCC 25495, S. champavatii NRRL B-5682)	NR_025870, NR_115669	99.64	43	<0.5	21.5	26.5	16.5	32	16/8	14.5	14.5	30.5	1	30.5	40	23	2	39.5	<0.25	34	8	41.5	25.5	8.5	>8	40	25	36.5	1	31	6.5	>4/76	28.5	1	2	Decontaminate sputum	Chronic nephritis, pulmonary emboli, acute pankreas inflammatory disease, respiratory failure
	TR1355	MZ393646	S. gougerotii NBRC 13043, S. rutgersensis NBRC 3727, S. diastaticus NBRC 13412	MW452994, NR_112495, NR_112395	99.86	39	<0.5	28.5	30.5	24	16	8/4	18.5	19.5	31	1	31	44	17	>8	40	<0.25	30	8	46	24.5	14.5	8	45	26	37	0.5	34	6.5	0.25/4.75	31.5	1	2	Decontaminate sputum	Not defined cancer, diabetes mellitus type 2, hemoptysis
	OS7207	MZ393605	S. gougerotii NBRC 13043, S. rutgersensis NBRC 3727, S. diastaticus NBRC 13412	MW452994, NR_112495, NR_112395	99.93	45	-	29.5	31	22.5	-	-	12	21.5	33	-	26.5	39.5	21	-	40.5	-	33.5	-	48.5	26	11	-	44	17.5	36.5	-	6.5	6.5	-	30	-	-	Decontaminate sputum	Neoplasm, M. mucogenicum
	OS6745	MZ393600	S. intermedius NBRC 13049, S. gougerotii NBRC 13043, S. rutgersensis NBRC 3727, S. diastaticus NBRC 13412	NR_041103, MW452994, NR_112495, NR_112395	99.58	40	-	23.5	21	19	-	-	11	14	28.5	-	26	41	22	-	36.5	-	30	-	41	24.5	6.5	-	32	20	38.5	-	36	6.5	-	29.5	-	-	Bronchoalveolar lavage	Chronic obstructive pulmonary disease
	TR1340	MZ393642	S. gougerotii NBRC 13043, S. rutgersensis NBRC 3727, S. diastaticus NBRC 13412	MW452994, NR_112495, NR_112395	99.93	47	<0.5	31.5	30	26.5	8	4/2	21.5	21	34.5	0.5	25.5	43.5	21	>8	41.5	<0.25	33.5	8	44.5	28	19	4	41	26.5	40	0.5	37	6.5	0.06/1.19	31.5	1	2	Not defined	Not defined
	TR1147	MZ393635	S. gougerotii NBRC 13043, S. rutgersensis NBRC 3727, S. diastaticus NBRC 13412	MW452994, NR_112495, NR_112395	99.79	46.5	-	28	30.5	22.5	-	-	21	20.5	29	-	29.5	40.5	14	-	44	-	33.5	-	48.5	25	9	-	44.5	22.5	37	-	6.5	6.5	-	31	-	-	Decontaminate sputum	Not defined
	TR1052	MZ393625	S. gougerotii NBRC 13043, S. rutgersensis NBRC 3727, S. diastaticus NBRC 13412	MW452994, NR_112495, NR_112395	100	50	<0.5	29.5	32.5	23	16	8/4	20	21	38.5	0.5	25.5	40	20	>8	42.5	<0.25	31.5	8	46	26.5	16	8	44	28.5	38.5	0.5	34	6.5	0.12/2.38	30.5	0.5	2	Decontaminate sputum	Malignant neoplasm of larynx, chronic obstructive pulmonary disease
	TR1144	MZ393634	S. thermoviolaceus subsp. apingens NBRC 15459	NR_112471	100	47	<0.5	40	41	33.5	4	<1/0.5	38.5	34.5	36.5	0.5	55	47	56	<0.06	47	<0.25	48.5	2	51	30	29	4	46	35	47.5	0.5	21	18	0.5/9.5	36	0.25	0.5	Decontaminate sputum	Laryngeal paralysis, pulmonary coin lesion
	TR1049	MZ393624	S. variabilis NBRC 12825, S.griseoincarnatus LMG 19316, S.erythrogriseus NBRC 14601	NR_112532, NR_042290, NR_112438	99	44.5	<0.5	16.5	15	6.5	>128	64/32	6.5	6.5	17.5	4	46	37.5	27.5	1	41	<0.25	34	8	39	12.5	6.5	>8	18	28.5	26	8	19	19	0.25/4.75	28.5	1	4	Decontaminate sputum	Laryngeal paralysis, pneumoconiosis
	TR1120	MZ393631	S. plicatus NRRL2428, S.rochei NBRC 12908, S.vinaceusdrappus NRRL 2363, S. enissocaesilis NRRL B-16365	NR_112357, NR_041091, NR_043383, NR_115668	100	42	-	11.5	13.5	6.5	-	-	6.5	8	16.5	-	33.5	10	13.5	-	34.5	-	15	-	29	12.5	6.5	-	6.5	27	10	-	26	21	-	25	-	-	Decontaminate sputum	Not defined
	OS4451	MZ393590	S. thermocarboxydus NBRC 16323	NR_112585	100	40	<0.5	12	12.5	6.5	128	64/32	10.5	11	22.5	4	35	29	24	4	37	<0.25	34	8	35	14.5	6.5	>8	9	28.5	34.5	2	24	6.5	2/38	25.5	0.5	4	Decontaminate sputum	Pulmonary mycobacterial infection
	TR1292	MZ393639	S. flavogriseus CBS 101.34, S. flavovirens NBRC 3716	NR_028988, NR_112509	99.71	47.5	<0.5	38	37.5	30	8	4/2	14.5	24.5	28.5	2	31	40	25	2	44.5	<0.25	31.5	8	41	21.5	17	>8	45	33.5	41	<0.5	43	38	0.25/4.75	32.5	0.5	1	Decontaminate sputum	Acute inflammatory diseas of fallopian tube
	TR978	MZ393619	S. drozdowiczii NRRL B-24297	NR_116093	100	31	2	19	23	15	32	64/32	6.5	20.5	32.5	1	44	24.5	43.5	0.12	36	0.5	37	4	40	15	6.5	>8	40	28.5	26.5	8	46	39	0.06/1.19	27.5	0.5	1	Decontaminate sputum	Not defined
	TR1318	MZ393641	S. flavofuscus NBRC 100768, S. baarnensis NBRC 14727, S. fimicarius NBRC 13037, S. caviscabies ATCC 51928	NR_112591, NR_112440, NR_112347, NR_114493	99.86	46	<0.5	38	28.5	31	4	2/1	18	24	30	2	28	45.5	22	4	40	<0.25	35	4	48	18.5	22	4	39	6.5	35	1	28	25	0.12/2.38	27	1	0.5	Hemoculture	Not defined
	TR1341	MZ393643	S. phaeogriseichromatogenes NRRL2834, S. murinus NBRC 14802, S. griseofuscus NBRC 12870	NR_042095, NR_112445, NZ_CP051006	99.93	40.6	<0.5	21	30.7	19	16	8/4	21	17.3	16.3	4	47.3	21	41.3	0.12	38.3	<0.25	20.3	32	24.3	14.7	12.7	4	24	31.3	15	16	6.5	6.5	>4/76	25	1	2	Decontaminate sputum	Chronic obstructive pulmonary disease, multiple organ TB
	PR181	MZ393616	S. seoulensis NBRC 16668	NR_041432	99.5	45	<0.5	32.5	30.5	29.5	4	2/1	31	25	29	2	49	38	43.5	0.12	46.5	<0.25	42	8	42.5	19	27	1	36	36	40	1	30	30	1/19	29.5	0.5	2	Decontaminate sputum	Non tuberculosis mycobacterial infection, M. kansasii
	BCCO 10_1656*	MZ413772	S. sasae JR-39	NR_137361	99.93	52	<0.5	61.5	57.5	55.5	0.25	<1/0.5	53	44	28	2	58.5	20.5	55.5	<0.06	43	<0.25	50.5	2	33	20.5	50	0.12	19	38	22.5	4	-	27	0.25/4.75	35.5	0.5	0.5	Soil, tropical foggy forest
	BCCO 10_1682	MZ413774	S. wistariopsis JCM 4688	LC102485	99.23	34.5	0.5	36	31	31.5	4	4/2	25.5	30	34	1	49.5	34	40	0.25	30.5	0.5	35	4	38	26	28	2	28.5	22	30	2	27.5	20	0.5/9.5	26.5	0.5	2	Soil, savanna
	BCCO 10_1630	MZ413770	S. acidiscabies RL-110	NR_025866	99.58	47	<0.5	36	48.5	33.5	4	2/1	30.5	26	14	>8	50	22	33.5	2	41.5	<0.25	16.5	32	40	18	27.5	4	15.5	6.5	21.5	16	-	37.5	1/19	33.5	1	2	Soil, tropical lowland forest
	BCCO 10_1665*	MZ413773	S. rishiriensis NRRL B-3239	NR_044141	99.93	48.5	<0.5	49	50	37	4	2/1	48.5	35	21.5	4	57	42.5	46	0.5	46	<0.25	41.5	4	46.5	21.5	32	2	28.5	34	33.5	4	-	6.5	ND	31	0.5	2	Soil, savanna
	BCCO 10_1638*	MZ413771	K. purpeofusca NBRC 12905	NR_112330	99.37	21	4	41	42.5	38	1	<1/0.5	37	36	33	2	55	20	50	<0.06	28.5	0.5	28.5	8	27.5	27.5	31.5	2	14	19	15.5	8	32	30	0.06/1.19	30	0.5	1	Soil, tropical foggy forest
	BCCO 10_1711	MZ413777	S. carpaticus NRRL B-16359	NR_043814	99.5	49	<0.5	29.5	25	28	4	2/1	6.5	32	42.5	0.25	24	37	18.5	8	37.5	<0.25	15.5	32	44	31	6.5	>8	20	6.5	35	1	37.5	40	0.06/1.19	35	0.5	1	Soil, mountain crust
	BCCO 10_1710*	MZ413776	S. xiamenensis 318	CP009922	99.65	54	<0.5	30	25	27	4	4/2	6.5	24.5	24	4	19.5	48	15.5	>8	40	<0.25	10	32	50	6.5	6.5	4	13.5	6.5	40	0.5	-	37	0.12/2.38	35	0.5	1	Soil, mountain crust
	BCCO 10_1602	MZ413768	S. noursei NBRC 15452, S. albulus NBRC 13410, S. yunnanensis YIM 41004	NR_041187, NR_112393, NR_025149	99.08	37.5	<0.5	16.5	21.5	14.5	64	32/16	6.5	6.5	20	4	42.5	9.5	40.5	0.25	29	4	17	16	14.5	20	6.5	>8	17.5	21	9	32	32.5	25.5	2/38	25.5	1	1	Soil, tropical foggy forest
	BCCO 10_1286	MZ413767	S. albidoflavus group type strains (S. sampsonii ATCC 25495, S. champavatii NRRL B-5682)	NR_025870, NR_115669	100	36.5	<0.5	17	24	12.5	64	16/8	14	14.5	31	1	25.5	38.5	15.5	>8	37	<0.25	29.5	16	42	23.5	9	>8	27	13.5	35	1	39	6.5	>4/76	27.5	0.5	2	Soil, Chernozem
	BCCO 10_0478	MZ413780	S. hydrogenans NBRC 13475, S. resistomycificus ISP 513S, S. albidoflavus group type strains (S. sampsonii NBRC 13083, S. coelicolor NBRC 12854, S. limosus NBRC 12790, S. felleus NBRC 12766)	AB184868, NR_042100 (NR_112362, NR_112305, NR_112279, NR_112266)	100	36	<0.5	18.5	25	15.5	64	32/16	16	16	31	1	28.5	40	15	>8	37.5	<0.25	28	16	44.5	24	10	>8	23.5	23.5	37.5	1	37	6.5	4/76	29.5	0.25	2	Soil, bare soil after brown coal mining
	BCCO 10_0501	MZ413781	S. xanthochromogenes NRRL B-5410, S. mauvecolor NBRC 13854, S. michiganensis NBRC 12797	NR_043847, NR_041154, NR_041071	99.29	40	<0.5	9.5	13.5	6.5	128	128/64	9	6.5	23	4	48	34.5	41	0.12	38.5	<0.25	35	8	42.5	22.5	6.5	>8	23.5	29	24	16	37	6.5	>4/76	31	0.5	2	Soil, around the old beehive
	BCCO 10_0258	MZ413779	S. hydrogenans NBRC 13475, S. resistomycificus ISP 513S, S. griseochromogenes ISP 5499, S. albidoflavus group type strains (S. sampsonii NBRC 13083, S. coelicolor NBRC 12854, S. limosus NBRC 12790, S. felleus NBRC 12766)	AB184868, NR_042100, NR_042102 (NR_112362, NR_112305, NR_112279, NR_112266)	99.93	24	<0.5	20.5	25.5	15	32	16/4	15	14.5	29.5	1	27	37.5	14.5	>8	35	<0.25	29	8	-	22.5	12	>8	27	21	35.5	0.5	31.5	6.5	4/76	28	0.5	2	Soil, soil after brown coal mining
	BCCO 10_0550	MZ413782	S. albidoflavus group type strains (S. sampsonii ATCC 25495, S. champavatii NRRL B-5682)	NR_025870, NR_115669	100	33	<0.5	19.5	24.5	14.5	32	32/16	14.5	14.5	28	1	25.5	36	15	>8	35.5	<0.25	29.5	16	-	23	6.5	>8	20.5	20	35	1	28.5	6.5	4/76	27	0.5	2	Tertiary Lacustrine clay sediment
	BCCO 10_0009*	MZ413765	S. arcticus ZLN 234	NR_148781	99.76	47	<0.5	42	48	37	4	2/1	34	35	26	2	47.5	16	25	2	43	<0.25	40.5	4	24	17	31.5	8	20	35	10.5	16	-	51	0.06/1.19	34	0.5	1	Soil, bare soil after brown coal mining
	BCCO 10_1622*	MZ413769	S. nanningensis YIM 33098	NR_115174	98.16	51	0.5	55	55	50	1	1/0.5	42.5	45.5	28.5	1	27.5	50	10.5	8	30	2	28.5	8	55	6.5	44	0.5	43.5	6.5	45	0.5	-	25	0.5/9.5	36	0.5	0.25	Soil, tropical foggy forest
	BCCO 10_1683	MZ413775	S. vinaceus NBRC 13425, S. cirratus NBRC 13398	NR_041131, NR_112388	99.65	30.5	1	19	21.5	15.5	64	32/16	6.5	21.5	22.5	2	45.5	18	36	0.25	29	1	29	8	34.5	30	15	>8	19.5	21	21	4	33	16	0.5/9.5	24	1	2	Soil, savanna
	BCCO 10_1285*	MZ413766	S. pluricolorescens JCM 4602, S. globisporus NBRC 12867, S. rubiginosohelvolus NBRC 12912, S. mediolani NBRC 15427	MT760581, NR_112309, NR_041093, NR_112465	98.6	46.5	<0.5	41	41.5	35	1	<1/0.5	34.5	25.5	27	2	48	22.5	37	0.25	41	<0.25	41.5	4	39	21	27	1	25.5	37	33.5	8	43	47	0.06/1.19	35	0.25	1	Soil, Chernozem
	BCCO 10_1719	MZ413778	S. flavogriseus CBS 101.34, S. flavovirens NBRC 3716	NR_028988.1, NR_112509	99.93	42.5	<0.5	35	33.5	27.5	8	8/4	14	12.5	28	1	26	37.5	17	>8	43	<0.25	24.5	16	41.5	23.5	20.5	4	42	28	38	1	45	45	<0.06/1.19	32	0.5	1	Soil, mountain crust
	DSM 40783	-	-	-	-	43.5	<0.5	20	20.5	13	32	16/8	6.5	6.5	23	4	40	28	28	4	40	<0.25	17.5	32	23.5	23	6.5	>8	21.5	31	19	32	40	32.5	0.25/4.75	20	4	1	type strain (DSM collection)
	DSM 41685	-	-	-	-	42	<0.5	35.5	36.5	24	8	2/1	21	24	23	2	42.5	15	22	2	29.5	1	22	32	28	13	20	>8	28.5	22	16	16	26	17	2/38	27	0.5	2	type strain (DSM collection)
	* strains with 48 hours of incubation time in DD method of AST
