# Supplementary material for: Evaluation and comparison of antibiotic susceptibility profiles of Streptomyces spp. from clinical specimens revealed common and region-dependent resistance patterns
Source: Sci Rep. 2022 Jun 7;12:9353. doi: 10.1038/s41598-022-13094-4 (PMC9174267; doi:10.1038/s41598-022-13094-4)
Supplement: Supplementary file 13 — Supplementary Information 13. [file 41598_2022_13094_MOESM13_ESM.xlsx]

## Sheet: S2
	Supplementary Table S2. Comparison of AST results of clinical isolates from our study and those available in the literature. Data are represented by colour coding (same as used in the Table 3). Other additional data provided in the referred study, notes to the AST methodology provided by the referred study and references.
	Streptomyces sp./phylotype (No. of tested strains in this study)	Cluster	Penicillins					Fluoroquinolons		Macrolides		Tetracyclines			Aminoglycosides			Cephalosporins		CMPB	SXT	VANB	RIF	LIZ	Other AST resuts	Reference	Identification based on	AST methodology
			AMP	AMS	PEN	AMX	AMC	CIP	OFX	ERYB	CLR	TETB	DOX	MNO	AKN	GEN	SMNB	CZN	CRO
Clinical isolates	S. lanatus (1 isolate)	-																							S to tobramycin, imipenem	1	16S rRNA gene sequencing	E-test, not defined
	S. bacillaris (3 isolates)	-																							R to cefotaxime, S to imipenem	2	16S rRNA and rpoB genes sequencing	E-test
	S. puniceus (3 isolates)	-																							R to cefotaxime, S to imipenem	2	16S rRNA and rpoB genes sequencing	E-test
	S. griseus (28 isolates)	-																							Mostly S to imipenem	3	Biochemical analysis	BM method, E-test, results evaluated according breakpoints performed by CLSI and in this study
	S. griseus (1 isolate)	-																							S to cefepime, imipenem	4	16S rRNA gene sequencing	BM method
	S. atratus (1 isolate)	-																							S to tobramycin, imipenem, cefotaxime	5	16S rRNA gene sequencing	Not defined method
	S. cinereoruber (1 isolate)	-																							S to cefotaxime, cefepime, imipenem, trimethoprim/sulfamethoxazole,	6	16S rDNA α-region sequencing	Agar dilution, 30° C 4 days, E-test, results evaluated according breakpoints performed by CLSI and in this study
	S. bikiniensis (1 isolate)	-																							R to clindamycin, oxacilin	7	16S rRNA gene sequencing	Not defined method
	S. viridis (1 isolate)	-																							S to imipenem	8	16S rRNA gene sequencing (sequencing of only 480 nucleotides)	BM method
	S. viridis (2 isolates)	-																								9	Not defined	Agar dilution method, results evaluated according breakpoints performed by CLSI and in this study
	S. youssufiensis (2 isolates)	-																							R to cefotaxime, S to imipenem	2	16S rRNA and rpoB genes sequencing	E-test
	S. somaliensis (5 isolates)	-																							R to sulfamethoxazole	10	Morphology	Agar dilution, TSA plates, 30°C, 2-3 days
	S. somaliensis (10 isolates)	-																							R to trimethoprime, S to tobramycin	11	Not defined	agar dilution, 30°C 4 days, results evaluated according breakpoints performed by CLSI and in this study
	S. caelestis (1 isolate)	-																							S to tobramycin	12	16S rRNA gene sequencing	BM method
	S. fulvissimus (5 isolates)	-																							R to cefotaxime, S to imipenem	2	16S rRNA and rpoB genes sequencing	E-test
	S. thermovulgaris (1 isolate)	-																								13	Biochemical analysis, fatty acid analysis, and 16S rRNA gene sequencing	E-test, agar diffusion, not defined method
	S. purpurascens (1 isolate)	-																							S to imipenem	14	16S rRNA gene sequencing	BM method
	S. maritimus/ S. olivaceus (1 isolate)	-																							R to imipenem	15	16S rRNA gene sequencing (sequencing of only 632 nucleotides)	Not defined method
	S. olivaceus (1 isolate)	-																							R to cefepime, S to imipenem	4	16S rRNA gene sequencing	BM method
	S. olivaceus (4 isolates)	-																							R to cefotaxime, S to imipenem	2	16S rRNA gene sequencing (sequencing of only 572 nucleotides)	E-test
	S. heliomycini (1 isolate)	-																							S to levofloxacin, R to imipenem, cefoxitime	16	16S rRNA gene sequencing	BM method
	S. nobilis/ S. parvulus (1 isolate)	-																							S to imipenem	15	16S rRNA gene sequencing (sequencing of only 572 nucleotides)	Not defined method
	S. albogriseolus (2 isolates)	-																							R to cefotaxime, S to imipenem	2	16S rRNA and rpoB genes sequencing	E-test
	S. cacaoi subsp. cacaoi (1 isolate)	-																							R to meropenem, clindamycin, levofloxacin, cefepime, cefotaxime; I to imipenem	17	16S rRNA gene sequencing	DD method, E-test, not defined, results evaluated according breakpoints performed by CLSI and in this study
	S. cacaoi subsp. cacaoi (1 isolate)	-																							R to tigecycline	18	16S rRNA gene sequencing	BM method
	S. cacaoi (22 isolates)	-																							R to cefotaxime, S to imipenem	2	16S rRNA and rpoB genes sequencing	E-test
	S. cavournensis (2 isolates)	-																							R to cefotaxime, S to imipenem	2	16S rRNA and rpoB genes sequencing	E-test
	S. flaveolus (2 isolates)	-																							S to imipenem	2	16S rRNA and rpoB genes sequencing	E-test
	S. harbinensis (2 isolates)	-																							S to cefotaxime, S to imipenem	2	16S rRNA and rpoB genes sequencing	E-test
	S. pratensis (2 isolates)	-																							R to cefotaxime, S to imipenem	2	16S rRNA and rpoB genes sequencing	E-test
	S. sudanensis (2 isolates)	-																							R to sulfamethoxazole; S to bacitracin, cephaloridine, novobicine	10	Morphology	Agar dilution, TSA plates, 30°C, 2-3 days
	Streptomyces spp. (7 isolates)	-																							R to sulfamethoxazole	10	Morphology	Agar dilution, TSA plates, 30°C, 2-3 days
	Streptomyces spp. (1 isolate)	-																							S to imipenem	20	Morphology, biochemical analysis	BM method
	Streptomyces spp. (92 isolates)	-																								12	Biochemical analysis	BM method
	Streptomyces spp. (1 isolate)	-																								21	Morphology, biochemical analysis	Not defined method
	Streptomyces spp. (1 isolate)	-																							S to imipenem, I to cefotaxime	22	Morphology, biochemical analysis	BM method
	Streptomyces spp. (1 isolate)	-																							S to tobramycin, moxifloxacin	23	Not defined	Not defined method
	Streptomyces spp. (1 isolate)	-																							R to cefotaxime, ceftazidim, piperacilin-tazobactam, S to meropenem	24	Morphology	Not defined method
	Streptomyces spp. (1 isolate)	-																								25	Morphology	Not defined method
	Streptomyces spp. (36 isolates)	-																							Mostly S to cefotaxime, mostly S to imipenem	2	16S rRNA and rpoB genes sequencing	E-test
	S. phaeogriseichromatogenes/ S. murinus/ S. griseofuscus (1 isolate)	G																								This study	16S rRNA gene sequencing
	S. drozdowiczii (1 isolate)	F																								This study	16S rRNA gene sequencing
	S. flavofuscus/ S. baarnensis/ S. fimicarius (1 isolate)	H																								This study	16S rRNA gene sequencing
	S. flavovirens/ S. flavogriseus (1 isolate)	H																								This study	16S rRNA gene sequencing
	S. variabilis/ S. griseoincarnatus/ S. erythrogriseus (1 isolate)	L																								This study	16S rRNA gene sequencing
	S. thermocarboxydus (1 isolate)	K																								This study	16S rRNA gene sequencing
	S. thermocarboxydus (1 isolate)	K																							S to moxifloxacin, imipenem	26	16S rRNA gene sequencing	Not defined method
	S. albidoflavus group strains/ S. hydrogenans/ S. resistomycificus/ S. griseochromogenes (59 isolates)	C																								This study	16S rRNA gene sequencing
	S. albidoflavus (25 isolates)	C																							Mostly R to cefotaxime, mostly S to imipenem	2	16S rRNA and rpoB genes sequencing	E-test
	S. rutgersensis (5 isolates)	D																							R to cefotaxime, S to imipenem	2	16S rRNA and rpoB genes sequencing	E-test
	S. gougeroti/ S. rutgersensis/ S. diastaticus (5 isolates)	D																								This study	16S rRNA gene sequencing
	S. intermedius/ S. gougeroti/ S. rutgersensis/ S. diastaticus (1 isolate)	D																								This study	16S rRNA gene sequencing
	S. plicatus/ S. rochei/ S. vinaceusdrappus/ S. enissocaesilis (1 isolate)	M																								This study	16S rRNA gene sequencing
	S. rochei (23 isolates)	M																							R to cefotaxime, mostly S to imipenem	2	16S rRNA and rpoB genes sequencing	E-test
	S. albus (23 isolates)	B																							Mostly R to cefotaxime, S to imipenem	2	16S rRNA and rpoB genes sequencing	E-test
	S. albus (3 isolates)	B																								This study	16S rRNA gene sequencing
	S. albus (1 isolate)	B																							S to imipenem	15	16S rRNA gene sequencing (sequencing of only 318 nucleotides)	Not defined method
	S. albus (1 isolate)	B																							S to imipenem and cefotaxime	19	PCR-RFLP, 16S rRNA gene sequencing	Agar dilution, E-test
	S. carpaticus (2 isolates)	A																							S to cefotaxime, S to imipenem	2	16S rRNA and rpoB genes sequencing	E-test
	S. carpaticus (4 isolates)	A																								This study	16S rRNA gene sequencing
	S. xiamenensis (1 isolate)	A																								This study	16S rRNA gene sequencing
	S. ginkgonis (1 isolate)	A																								This study	16S rRNA gene sequencing
	S. seoulensis (1 isolate)	I																								This study	16S rRNA gene sequencing
	S. thermoviolaceus subsp. apingens (1 isolate)	E																								This study	16S rRNA gene sequencing
	S. thermoviolaceus (19 isolates)	E																							Mostly S to cefotaxime, S to imipenem	2	16S rRNA and rpoB genes sequencing	E-test
	S. xylanilyticus (1 isolate)	J																								This study	16S rRNA gene sequencing
Environmental isolates	S. nanningensis (1 isolate)	-																								This study	16S rRNA gene sequencing
	S. sasae (1 isolate)	-																								This study	16S rRNA gene sequencing
	S. wistariopsis (1 isolate)	-																								This study	16S rRNA gene sequencing
	S. acidiscabies (1 isolate)	-																								This study	16S rRNA gene sequencing
	S. rishiriensis (1 isolate)	-																								This study	16S rRNA gene sequencing
	S. xanthochromogenes/ S. mauvecolor/ S. michiganensis (1 isolate)	-																								This study	16S rRNA gene sequencing
	S. pluricolorescens/ S. globisporus/ S. rubiginosohelvolus/ S. mediolani (1 isolate)	-																								This study	16S rRNA gene sequencing
	S. flavovirens/ S. flavogriseus (1 isolate)	-																								This study	16S rRNA gene sequencing
	S. vinaceus/ S. cirratus (1 isolate)	-																								This study	16S rRNA gene sequencing
	K. purpeofusca (1 isolate)	-																								This study	16S rRNA gene sequencing
	S. noursei/ S. albulus/ S. yunnanensis (1 isolate)	-																								This study	16S rRNA gene sequencing
	S. violaceruber DSM 40783	-																								This study	16S rRNA gene sequencing
	S. albidoflavus group strains/ S. hydrogenans/ S. resistomycificus/ S. griseochromogenes (4 isolates)	-																								This study	16S rRNA gene sequencing
	S. rameus DSM 41685	-																								This study	16S rRNA gene sequencing
	S. arcticus (1 isolate)	-																								This study	16S rRNA gene sequencing
	S. carpaticus (1 isolate)	-																								This study	16S rRNA gene sequencing
	S. xiamenensis (1 isolate)	-																								This study	16S rRNA gene sequencing
	A Labeda, D. P. et al. Phylogenetic study of the species within the family Streptomycetaceae. Antonie van Leeuwenhoek 101(1), 73–104 (2012).
	B Secondary methabolite of Streptomyces sp.
	- not defined
	References:
	[1] Kofteridis, D. P. et al. Streptomyces pneumonia in an immunocompetent patient: a case report and literature review. Diagn. Microbiol. Infect. Dis. 59(4), 459–62 (2007).
	[2] Sáez-Nieto, J.A. et al. Identification and antimicrobial susceptibility of Streptomyces and other unusual Actinobacteria clinical isolates in Spain. New Microbes and New Infections 44, 100946 (2021).
	[3] McNeil, M. M., Brown, J. M., Jarvis, W. R., Ajello, L. Comparison of species ditribution and antimicrobial susceptibility of aerobic actinomycetes from clinical specimens. Rev. Infect. Dis. 12(5), 778–83 (1990).
	[4] Rahdar, H. A. et al. Molecular identification and antibiotic resistance pattern of actinomycetes isolates among immunocompromised patients in Iran, emerging of new infections. Sci. Rep. 11(1), 1–9 (2021).
	[5] Ariza-Prota, M. A. et al. Community-acquired bacteremic Streptomyces atratus pneumonia in animmunocompetent adult: A case report. J. Med. Case Rep. 9(1), 9–12 (2015).
	[6] Manteca, A., Pelaez, A. I., del Mar Garcia-Suarez, M., Hidalgo, E., del Busto, B., Mendez, F. J. A rare case of lung coinfection by Streptomyces cinereoruber and Haemophilus influenzae in a patient with severe chronic obstructive pulmonary disease: characterization at species level using molecular techniques. Diagn. Microbiol. Infect. Dis. 60(3), 307–11 (2008).
	[7] Moss, W. J., Sager, J. A., Dick, J. D., Ruff, A. Streptomyces bikiniensis bacteremia. Emerging infectious diseases 9, 273–4 (2003).
	[8] Datta, P., Arora, S., Jain, R., Chander, J., Van De Sande, W. Secondary peritonitis caused by Streptomyces viridis. J. Clin. Microbiol. 50(5), 1813–4 (2012).
	[9] Chaudhuri, B. N., Maiti, P. K., Sil, J. Antibiotic sensitivity patterns of actinomycetes isolated from patients of actinomycetoma. Indian J. Med. Res. 105, 162—166 (1997).
	[10] Hamid, M. E. Variable antibiotic susceptibility patterns among Streptomyces species causing actinomycetoma in man and animals. Ann. Clin. Microbiol. Antimicrob. 10, 1–5 (2011).
	[11] Nasher, M. A., Hay, R. J., Mahgoub, E. S., Gumaa, S. A. In vitro studies of antibiotic sensitivities of Streptomyces somaliensis a cause of human actinomycetoma. Trans. R. Soc. Trop. Med. Hyg. 83(2), 265–8 (1989).
	[12] Rose, C. E., Brown, J. M., Fisher, J. F. Brain abscess caused by Streptomyces infection following penetration trauma: Case report and results of susceptibility analysis of 92 isolates of Streptomyces species submitted to the CDC from 2000 to 2004. J. Clin. Microbiol. 46(2), 821–3 (2008).
	[13] Ekkelenkamp, M. B., De Jong, W., Hustinx, W., Thijsen, S. Streptomyces thermovulgaris bacteremia in Crohn’s disease patient. Emerg. Infect. Dis. 10(10), 1883–5 (2004).
	[14] Ghanem, G., Adachi, J., Han, X.-Y., Raad, I. Central venous catheter-related Streptomyces septic thrombosis. Infect. Control. Hosp. Epidemiol. 28(5), 599–601 (2007).
	[15] Kapadia, M., Rolston, K. V. I., Han, X.Y. Invasive Streptomyces infections: Six cases and literature review. Am. J. Clin. Pathol. 127(4), 619–24 (2007).
	[16] Azadi, D., Motallebirad, T., Ghaffari, K., Shokri, D., Rezaei, F. Species diversity, molecular characterization, and antimicrobial susceptibility of opportunistic actinomycetes isolated from immunocompromised and healthy patients of Markazi Province of Iran. Infect. Drug. Resist. 13, 1–10 (2020).
	[17] Ai, L., Huang, H., Wu, Z., Liu, P., Huang, J., Chen, Y. Chronic suppurative otitis media due to Streptomyces cacaoi, the second case report in human infection. BMC Infect. Dis. 20(1), 10–3 (2020).
	[18] Pellegrini, G. J. et al. Scalp abscess due to Streptomyces cacaoi subsp. cacaoi, first report in a human infection. J. Clin. Microbiol. 50(4), 1484–6 (2012).
	[19] Martín, M. C., Manteca, A., Castillo, M. L., Vázquez, F., Méndez, F. J. Streptomyces albus isolated from a human actinomycetoma and characterized by molecular techniques. J. Clin. Microbiol. 42(12), 5957–60 (2004).
	[20] Dunne, E. F., Burman, W. J., Wilson, M. L. Streptomyces pneumonia in a patient with human immunodeficiency virus infection: Case report and review of the literature on invasive Streptomyces infections. Clin. Infect. Dis. 27(1), 93–6 (1998).
	[21] Joseph, N. M., Harish, B. N., Sistla, S., Thappa, D. M., Parija, S. C. Streptomyces bacteremia in a patient with actinomycotic mycetoma. J. Infect. Dev. Ctries. 4(4), 249–52 (2010).
	[22] Mossad, S. B., Tomford, J. W., Stewart, R., Ratliff, N. B., Hall, G. S. Case report of Streptomyces endocarditis of a prosthetic aortic valve. J. Clin. Microbiol. 33(12), 3335–7 (1995).
	[23] Yacoub, A. T., Velez, A. P., Khwaja, S. I., Sandin, R. L., Greene, J. Streptomyces pneumonia in an immunocompromised patient: A case report and a review of literature. Infect. Dis. Clin. Pract. 22(4), 2–5 (2014).
	[24] Jafaripozve, N., Zaerin, O., Ataiekhorasgani, M. Streptomyces infection in Cushing syndrome: A case report and literature review. Adv. Biomed. Res. 3(1), 26 (2014).
	[25] Riviere, E. et al. Pulmonary streptomyces infection in patient with sarcoidosis, France, 2012. Emerg. Infect. Dis. 18(11), 1907–9 (2012).
	[26] Kawakami, H. et al. Case of keratitis caused by Streptomyces thermocarboxydus. J. Infect. Chemother. 20(1), 57–60 (2014).
