# Supplementary material for: Evaluation and comparison of antibiotic susceptibility profiles of Streptomyces spp. from clinical specimens revealed common and region-dependent resistance patterns
Source: Sci Rep. 2022 Jun 7;12:9353. doi: 10.1038/s41598-022-13094-4 (PMC9174267; doi:10.1038/s41598-022-13094-4)
Supplement: Supplementary file 14 — Supplementary Information 14. [file 41598_2022_13094_MOESM14_ESM.xlsx]

## Sheet: S1
	Supplementary Table S3. Broth microdilution MIC breakpoints available in the literature, reference and the organism or group of organisms for which the breakpoints were set up.
	Antimicrobial(s)	Abbreviation	Concentration range (mg/L)	MIC breakpoints (mg/L)			References
				Resistant	Intermediate	Susceptible
	Amikacin	AKN	0.5-64	≥16	-	≤8	A Aerobic actinobacteria
	Ampicillin	AMP	0.12-128	≥32	16	≤8	B Nocardia spp.
	Ciprofloxacin	CIP	0.06-8	≥4	2	≤1	A Aerobic actinobacteria
				˃1	-	≤1	C Corynebacterium spp.
	Erythromycin	ERY	0.06-8	≥8	4	≤2	A Aerobic actinobacteria for clarithromycin
	Gentamycin	GEN	0.25-32, 128	≥16	8	≤4	B Nocardia spp., D Corynebacterium spp.
	Chloramphenicol	CMP	0.25-32	≥8	-	≤8	ECorynebacterium spp.
	Penicillin	PEN	0.06-8	˃0.1252	-	≤0.12	C Corynebacterium spp.
				≥4	0.25-2	≤0.12	D Corynebacterium psp.
	Tetracycline	TET	0.25-32	˃2	-	≤2	C Corynebacterium spp.
				≥16	8	≤4	D Corynebacterium spp.
				≥8	4-2	≤1	A Aerobic actinobacteria for minocycline and doxycycline
	Trimethoprim-sulfamethoxazole	SXT	0.03/0.6-4/76	≥4/76	-	≤2/38	A Aerobic actinobacteria, D Corynebacterium spp.
	Vancomycin	VAN	0.12-16	-	-	≤2	D Corynebacterium spp.
	Ampicilin-sulbactam	AMS	1/0.5-128/64	≥32	16	≤8	B Nocardia spp.
	Linezolid	LIZ	0.12-16	-	-	≤8	A Aerobic actinobacteria
	A CLSI. Susceptibility testing of mycobacteria, and other aerobic actinomycetes. 2nd Ed. CLSI guidline M24 (2011).
	B Larruskain, J., Idigoras, P., Marimón, J. M., Pérez-Trallero, E. Susceptibility of 186 Nocardia sp. isolates to 20 antimicrobial agents. Antimicrob. Agents. Chemother. 55(6), 2995–8 (2011).
	C EUCAST. Testing Breakpoint tables for interpretation of MICs and zone diameters. Available from: https://www.eucast.org/fileadmin/src/media/PDFs/EUCAST_files/Breakpoint_tables/v_10.0_Breakpoint_Tables.pdf (2020).
	D CLSI. Methods for antimicrobial dilution and disk susceptibility testing of infrequently isolated or fastidious bacteria. 3rd Ed. CLSI guideline M45 (2015).
	E Dragomirescu, C. C. et al. Antimicrobial susceptibility testing for Corynebacterium species isolated from clinical samples in Romania. Antibiotics 9(1), 1–9 (2020).
